# Supplementary material for: The Role of Epigenetic Mechanisms in the Development of PM2.5-Induced Cognitive Impairment
Source: Toxics. 2025 Feb 2;13(2):119. doi: 10.3390/toxics13020119 (PMC11861554; doi:10.3390/toxics13020119)
Supplement: Supplementary file 1 [file toxics-13-00119-s001.zip]

Archive with 1 entries (1 files):
- toxics-3402567-supplementary.pdf
